# Supplementary material for: Oxidized LDL enhances Gq signaling and aldosterone production by angiotensin II via the AT1-LOX-1 receptor complex in adrenal cells
Source: Hypertens Res. 2025 Jun 18;48(9):2376–86. doi: 10.1038/s41440-025-02261-5 (PMC12411259; doi:10.1038/s41440-025-02261-5)
Supplement: Supplementary file 1 — Supplementary Table [file 41440_2025_2261_MOESM1_ESM.xlsx]

## Sheet: Sheet1
Supplemental Table. Primer sequences used in this study
	Gene (Human)		Full Name	Forward (5'-3')		Reverse (5'-3')
	GAPDH		glyceraldehyde-3-phosphate dehydrogenase	TTGTGAGTGGTGTGAACCACGAGA		CATGAGCCCTTCCACACAATGCCAAA
	CYP11B1		cytochrome P450 family 11 subfamily B member 1	GTGTGGAAGGAGCACTTTGAGG		GATGCTGGTGTACTGTTGAGGG
	CYP11B2		cytochrome P450 family 11 subfamily B member 2	ACTCGCTGGGTCGCAATG		GTCTCCACCAGGAAGTGC
	STAR		steroidogenic acute regulatory protein	CCTGAGCAGAAGGGTGTTCA		CCAACGGGTGAAGCACCAT
	Hsd3B1		hydroxy-delta-5-steroid dehydrogenase, 3 beta- and steroid delta-isomerase 1	AGAAGAGCCTCTGGAAAACACATG		TAAGGCACAAGTGTACAGGGTGC
	Hsd3B2		hydroxy-delta-5-steroid dehydrogenase, 3 beta- and steroid delta-isomerase 2	AGAAGAGCCTCTGGAAAACACATG		CGCACAAGTGTACAAGGTATCACCA
	AT1		angiotensin II receptor type 1	ACTTTGCCACTATGGGCTGT		TGGGTGAACAATAGCCAGGT
	LOX-1		lectin-like oxLDL receptor	CTGCGACTCTAGGGGTCCTT		GCTGAGATCTGTCCCTCCAG
	Gene (Mouse)		Full Name	Forward (5'-3')		Reverse (5'-3')
	GAPDH		glyceraldehyde-3-phosphate dehydrogenase	TTCCATCCTCCAGAAACCAG		CTCAGACCCCAGATCCAGAA
	CYP11B1		cytochrome P450 family 11 subfamily B member 1	TGTATCGAGAGCTGGCAGAG		CCTGGATGGCATCCATTGAC
	CYP11B2		cytochrome P450 family 11 subfamily B member 2	ACCTACAGTGGCATTGTG		GATTGCTGTCGTGTCAAC
	CYP21A1		cytochrome P450, family 21, subfamily a, polypeptide 1	CTTCACGACTGTGTCCAGGACT		CCGACTCTCTTGGATCTGCTTC
	Hsd3B1		hydroxy-delta-5-steroid dehydrogenase, 3 beta- and steroid delta-isomerase 1	AGCATCCAGACACTCTCATC		GGAGCTGGTATGATATAGGGTA
	Hsd3B6		hydroxy-delta-5-steroid dehydrogenase, 3 beta- and steroid delta-isomerase 2	CATCCTTCCACAGTTCTAGC		TGGTGTGAGATTAATGTACA
	AT1a		angiotensin II receptor type 1a	TGTCTGGCCGGAGAGGACT		TCTTTCATATGTTAAGTCCGGGAGA
	AT1b		angiotensin II receptor type 1b	GAGACCAGACAAGACACGCA		GTGAATTCAAAATGCACCCGT
	LOX-1		lectin-like oxLDL receptor	GGCCAACCATGGCTATGGGAGAATGG		CAGCGAACACAGCTCCGTCTTGAAGG
